# Supplementary material for: Molecular Epidemiology of Extraintestinal Pathogenic Escherichia coli Causing Hemorrhagic Pneumonia in Mink in Northern China
Source: Front Cell Infect Microbiol. 2021 Oct 28;11:781068. doi: 10.3389/fcimb.2021.781068 (PMC8581539; doi:10.3389/fcimb.2021.781068)
Supplement: Supplementary file 1 [file DataSheet_1.xlsx]

## Sheet: Sheet2
Table S1 Characteristics of 85 mink ExPEC
Strains	Source	Serotype	Phylogenetic group	ST	BFb	Antibiogram	Virulence genes																									Genebank accession numbers
							fimC	papC	tsh	aatA	mat	irp2	fyuA	iucD	iss	cva/cvi	neuC	ompA	vat	ibeA	ibeB	yijp	hlyF	cnf-I	cnf-II	LT	STa	SLT	eae	K99	Total
41	Liaoning0FarmA	O11	E	–	weak	TE,CIP,LEV,C	1	0	0	0	1	0	1	1	1	1	0	1	0	0	1	1	1	1	0	0	0	0	0	0	11	JAIZVQ000000000
15	Liaoning0FarmB	O11	E	ST457	weak	TE,CIP,LEV,C	1	0	0	0	1	0	1	1	0	1	0	1	0	0	1	1	1	1	0	0	0	0	0	0	10	JAIZZG000000000
44	Liaoning0FarmB	O11	E	ST457	strong	TE,CIP,LEV,C	1	0	0	0	1	0	1	1	1	1	0	1	0	0	1	1	1	1	0	0	0	0	0	0	11	JAIZZF000000000
45	Liaoning0FarmB	O11	E	ST457	Moderate	TE,CIP,LEV,C	1	0	0	0	1	0	1	1	1	1	0	1	0	0	1	1	1	1	0	0	0	0	0	0	11	JAIZVP000000000
46	Liaoning0FarmB	O11	E	ST457	strong	TE,CIP,LEV,C	1	0	0	0	1	0	1	1	1	1	0	1	0	0	1	1	1	1	0	0	0	0	0	0	11	JAIZVO000000000
47	Liaoning0FarmB	O11	E	ST457	Moderate	TE,CIP,LEV,C	1	0	0	0	1	0	1	1	1	1	0	1	0	0	1	1	1	1	0	0	0	0	0	0	11	JAIZVN000000000
26	Liaoning0FarmC	O5	A	–	weak	TE,CIP,CN,FFC,C	1	0	0	1	1	0	1	1	1	1	0	1	0	0	1	1	1	1	0	0	0	0	0	0	12
48	Liaoning0FarmD	O11	E	ST457	weak	–c	1	0	0	0	1	0	1	1	1	0	0	1	0	0	1	1	1	1	0	0	0	0	0	0	10	JAIZVM000000000
17	Liaoning0FarmD	O11	E	ST457	weak	–	1	0	0	0	1	0	1	1	1	0	0	1	0	0	1	1	1	1	0	0	0	0	0	0	10	JAIZVL000000000
49	Liaoning0FarmD	O11	E	5	weak	–	1	0	0	0	1	0	1	1	0	0	0	1	0	0	1	1	0	1	0	0	0	0	0	0	8	JAIZVK000000000
50	Liaoning0FarmD	O11	E	ST457	weak	–	1	0	0	0	1	0	1	1	0	0	0	1	0	0	1	1	1	1	0	0	0	0	0	0	9	JAIZVJ000000000
1	Liaoning0FarmD	O25	E	–	weak	–	1	0	0	0	1	0	1	1	1	0	0	1	0	1	1	1	1	1	0	0	0	0	0	0	11
51	Liaoning0FarmD	O11	E	ST457	strong	TE,CIP,SPE,CN,FFC,C	1	0	0	0	1	0	1	1	1	1	0	1	0	0	1	1	1	1	0	0	0	0	0	0	11	JAIZVI000000000
52	Liaoning0FarmD	O11	E	ST457	Moderate	TE,CIP,SPE,CN,FFC,C	1	0	0	0	1	0	1	1	0	0	0	1	0	0	1	1	1	1	0	0	0	0	0	0	9	JAIZVH000000000
53	Liaoning0FarmD	O29	B1	ST162	weak	,CIP,SPE,CN,FFC,C	1	0	0	0	1	0	1	1	1	0	0	1	0	0	0	1	1	1	0	0	0	0	0	0	9	JAIZVG000000000
33	Liaoning0FarmD	O11	B1	–	weak	,CIP,SPE,CN,FFC,C	1	0	0	0	1	0	1	1	1	0	0	1	0	1	0	1	1	1	0	0	0	0	0	0	10
54	Liaoning0FarmD	O11	A	ST93	absent	TE,SPE,FFC,C	1	0	0	1	1	0	1	1	1	1	1	1	0	0	1	1	1	1	0	0	0	0	0	0	13	JAIZVF000000000
55	Liaoning0FarmD	O11	E	ST457	weak	–	1	0	0	0	1	0	1	1	0	1	0	1	0	0	1	1	1	1	0	0	0	0	0	0	10	JAIZVE000000000
56	Liaoning0FarmD	O11	E	ST457	weak	–	1	0	0	0	1	0	1	1	0	1	0	1	0	0	1	1	1	1	0	0	0	0	0	0	10	JAIZVD000000000
27	Liaoning0FarmD	NTa	A	ST224	weak	TE,SPE,FFC,C	1	0	0	0	1	0	1	1	0	0	0	1	0	0	1	1	1	0	0	0	0	0	0	0	8	JAIZVC000000000
38	Liaoning0FarmD	O11	E	ST457	weak	TE,CIP,CTX,FFC,C	1	0	0	0	1	0	1	1	0	0	0	1	0	0	1	1	0	1	0	0	0	0	0	0	8	JAIZUS000000000
7	Liaoning0FarmE	O105	A	ST48	absent	TE,CIP,LEV,FFC,C	1	0	0	0	1	0	1	1	1	0	0	1	0	0	1	1	1	0	0	0	0	0	0	0	9	JAIZVA000000000
6	Liaoning0FarmE	O11	F	–	weak	TE,CIP,LEV,FFC,C	1	0	0	0	1	0	0	1	1	1	0	1	0	0	1	1	1	1	0	0	0	0	0	0	10	JAIZUZ000000000
16	Liaoning0FarmE	O9	A	ST6730	weak	TE,CIP,LEV,SPE,CT,CN,FFC,C	1	0	0	0	1	0	1	1	1	0	0	1	0	0	1	1	1	1	0	0	0	0	0	0	10	JAIZUY000000000
10	Liaoning0FarmE	NT	D	–	weak	TE,CIP,LEV,FFC,C	1	0	0	0	1	0	1	1	1	0	0	1	0	1	0	1	1	1	0	0	0	0	0	0	10	JAJAEA000000000
109	Liaoning0FarmE	NT	A	ST1638	absent	TE,CIP,CTX,CN,FFC,C	1	0	0	0	0	0	1	1	0	0	0	1	0	0	1	1	0	1	0	0	0	0	0	0	7	JAIZUX000000000
110	Liaoning0FarmE	O9	A	–	weak	TE,CIP,CTX,CN,FFC,C	1	0	0	0	0	0	1	1	0	0	0	0	0	0	1	1	0	1	0	0	0	0	0	0	6	JAIZZE000000000
111	Liaoning0FarmG	O89	A	ST744	weak	TE,CIP,CTX,CN,FFC,C	1	0	0	0	1	0	1	1	1	0	0	1	0	0	1	1	1	1	0	0	0	0	0	0	10	JAIZUW000000000
112	Liaoning0FarmG	O33	D	ST1140	weak	TE,CIP,CTX,CN,FFC,C	1	0	0	0	0	0	0	1	0	0	0	1	0	0	0	1	0	1	0	0	0	0	0	0	5	JAIZUV000000000
100	Liaoning0FarmH	O11	E	ST457	weak	TE,CIP,LEV,CTX,SPE,CN,FFC,C	1	0	0	1	1	0	1	1	0	0	0	1	0	0	1	1	1	1	0	0	0	0	1	0	11	JAIZUU000000000
108	Jilin0FarmI	NT	A	ST189	weak	TE	1	0	0	0	1	0	1	1	1	0	1	1	0	0	1	1	1	1	0	0	0	0	0	0	11	JAIZUT000000000
57	Jilin0FarmI	O11	B2	ST127	weak	TE	1	0	0	0	1	0	1	1	1	1	0	1	1	0	1	1	1	1	0	0	0	0	0	0	12	JAIZUS000000000
58	Jilin0FarmI	O11	B2	ST127	weak	TE	1	0	0	0	1	0	1	1	1	1	0	1	1	0	1	1	1	1	0	0	0	0	0	0	12	JAIZUR000000000
104	Jilin0FarmI	NT	B2	ST127	weak	, TE,C	1	0	0	0	1	0	1	1	1	0	1	1	1	0	1	1	1	1	0	0	0	0	0	0	12	JAIZUQ000000000
13	Heilongjiang0FarmJ	O25	E	ST131	Moderate	–	1	0	0	0	1	0	1	1	1	0	0	1	0	1	1	1	1	1	0	0	0	0	0	0	11	JAIZUP000000000
43	Heilongjiang0FarmK	O69	E	ST10005	weak	,CN,FFC,C	1	0	0	0	1	0	1	1	1	0	0	1	0	0	0	0	1	1	0	0	0	0	0	0	8	JAJADZ000000000
82	Heilongjiang0FarmK	O69	B1	ST10005	weak	,CN,FFC,C	1	0	0	0	0	0	1	1	1	0	0	1	0	0	1	1	0	1	0	0	0	0	1	0	9	JAJADY000000000
83	Heilongjiang0FarmK	O69	B1	ST10005	weak	,CN,FFC,C	1	0	0	0	0	0	1	1	1	0	0	1	0	0	1	1	1	1	0	0	0	0	1	0	10	JAJADX000000000
84	Heilongjiang0FarmK	O39	B1	ST58	weak	TE	1	0	0	0	1	0	1	1	0	0	0	1	0	0	0	1	0	1	0	0	0	0	0	0	7	JAIZUO000000000
29	Heilongjiang0FarmL	O11	E	–	weak	,FFC	1	0	0	0	1	0	0	0	0	0	0	1	0	1	1	1	0	1	0	0	0	0	0	0	7
86	Heilongjiang0FarmL	O39	B1	ST58	weak	TE	1	0	0	0	1	0	1	1	0	0	0	1	0	0	0	1	1	1	0	0	0	0	0	0	8	JAIZUN000000000
87	Heilongjiang0FarmL	NT	A	ST165	weak	TE	1	0	0	0	0	0	1	1	0	0	0	1	0	0	1	1	0	1	0	0	0	0	0	0	7	JAIZUM000000000
88	Heilongjiang0FarmL	O39	B1	ST58	weak	TE	1	0	0	0	1	0	1	1	0	0	0	1	0	0	1	1	0	1	0	0	0	0	0	0	8	JAIZUL000000000
31	Heilongjiang0FarmM	O11	E	ST457	weak	TE,CIP,CN,FFC,C	1	0	0	0	1	0	1	1	0	0	0	1	0	0	1	1	1	1	0	0	0	0	0	0	9	JAIZZD000000000
59	Heilongjiang0FarmM	O11	E	ST457	weak	TE,CIP,CN,FFC,C	1	0	0	0	1	0	1	1	1	1	0	1	0	0	1	1	1	1	0	0	0	0	0	0	11	JAIZUK000000000
60	Heilongjiang0FarmM	O7	A	ST93	weak	TE,CIP,CN,FFC,C	1	0	0	1	1	0	1	1	1	0	0	1	0	0	1	1	1	1	0	0	0	0	0	0	11	JAIZUJ000000000
61	Heilongjiang0FarmM	O109	B1	ST162	weak	,CIP,CTX,SPE,FFC,C	1	0	0	0	0	0	1	1	1	1	0	1	0	1	1	1	1	1	0	0	0	0	0	0	11	JAIZUI000000000
103	Heilongjiang0FarmM	O78	A	ST23	weak	TE,CTX,FFC,C	1	0	0	0	1	0	1	1	1	1	0	1	0	0	0	1	1	1	0	0	0	0	0	0	10	JAIZUH000000000
62	Heilongjiang0FarmM	O11	E	ST457	weak	TE,CIP,CN,FFC,C	1	0	0	0	1	0	1	1	1	1	0	1	0	1	1	1	1	1	0	0	0	0	0	0	12	JAIZUG000000000
63	Heilongjiang0FarmM	O11	E	–	weak	TE,CIP,CN,FFC,C	1	0	0	0	1	0	1	0	1	1	0	1	0	1	1	1	1	1	0	0	0	0	0	0	11
64	Heilongjiang0FarmM	O11	E	7	weak	TE,CIP,CN,FFC,C	1	0	0	0	1	0	1	1	1	1	0	1	0	0	1	1	1	1	0	0	0	0	0	0	11	JAIZUF000000000
65	Heilongjiang0FarmM	O11	E	ST457	strong	TE,CIP,CN,FFC,C	1	0	0	0	1	0	1	1	1	1	0	1	0	0	1	1	1	1	0	0	0	0	0	0	11	JAIZUE000000000
66	Heilongjiang0FarmM	O45	A	ST457	weak	TE,CIP,CTX,SPE,CN,FFC,C	1	0	0	0	1	0	1	1	1	0	0	1	0	0	1	1	1	1	0	0	0	0	0	0	10	JAIZUD000000000
4	Heilongjiang0FarmN	O11	E	–	weak	–	1	0	0	0	1	0	0	1	0	0	0	0	0	1	0	1	1	0	0	0	0	0	0	0	6	JAJADW000000000
67	Heilongjiang0FarmN	O88	A	–	weak	–	1	0	0	0	1	0	1	1	1	0	0	1	0	0	0	1	1	1	0	0	0	0	0	0	9	JAIZUC000000000
68	Heilongjiang0FarmN	O112ac	A	–	weak	,CN,FFC,C	1	0	0	0	1	0	1	1	0	0	0	1	0	0	0	1	0	1	0	0	1	0	0	0	8	JAIZUB000000000
69	Heilongjiang0FarmN	O112ac	A	–	Moderate	,CN,FFC,C	1	0	0	0	1	0	1	1	0	0	0	1	0	0	0	1	0	1	0	0	1	0	0	0	8	JAIZUA000000000
71	Heilongjiang0FarmN	NT	B1	–	weak	–	1	0	0	1	1	0	1	1	1	0	0	1	0	0	1	1	1	1	0	0	0	0	0	0	11	JAIZTZ000000000
39	Heilongjiang0FarmO	O11	D	ST457	Moderate	TE,CIP,LEV,C	1	0	0	0	1	0	1	1	1	1	0	1	0	0	1	1	1	1	0	0	0	0	0	0	11	JAIZTY000000000
72	Heilongjiang0FarmO	O11	E	ST457	strong	TE,CIP,LEV,C	1	0	0	0	1	0	1	1	1	1	0	1	0	0	1	1	1	1	0	0	0	0	0	0	11	JAIZTX000000000
73	Heilongjiang0FarmO	O11	E	ST457	strong	TE,CIP,LEV,C	1	0	0	0	1	0	1	1	0	1	0	1	0	0	0	1	1	1	0	0	0	0	0	0	9	JAIZTW000000000
74	Heilongjiang0FarmO	O11	E	ST457	Moderate	TE,CIP,LEV,C	1	0	0	0	1	0	1	1	0	1	0	1	0	0	1	1	1	1	0	0	0	0	0	0	10	JAIZTV000000000
75	Heilongjiang0FarmO	O11	E	ST457	Moderate	TE,CIP,LEV,C	1	0	0	0	1	0	1	1	0	1	0	1	0	0	1	1	1	1	0	0	0	0	0	0	10	JAIZTU000000000
76	Heilongjiang0FarmO	O11	E	ST457	Moderate	TE,CIP,LEV,C	1	0	0	0	1	0	1	1	0	1	0	1	0	0	1	1	1	1	0	0	0	0	0	0	10	JAIZTT000000000
42	Heilongjiang0FarmO	O9	A	ST6730	Moderate	TE,CIP,LEV,C	1	0	0	0	1	0	1	1	0	0	0	1	0	0	1	1	1	1	0	0	0	0	1	0	10	JAIZTS000000000
9	Shandong0FarmP	O8	A	ST2973	weak	TE,CIP,CTX,FFC,C	1	0	0	0	1	0	1	1	1	1	0	1	0	0	1	1	1	1	0	0	0	0	0	0	11	JAIZZC000000000
77	Shandong0FarmP	NT	B1	ST156	weak	TE,CIP,CN,C	1	0	0	0	1	0	1	1	0	1	0	1	0	0	0	1	1	1	0	0	0	0	0	0	9	JAIZTR000000000
78	Shandong0FarmP	O9	E	ST46	weak	TE,CIP,CN,C	1	0	0	0	1	0	1	1	0	0	0	1	0	0	1	1	1	1	0	0	0	0	0	0	9	JAIZTQ000000000
79	Shandong0FarmP	NT	B1	ST156	weak	TE,CIP,CTX,FFC,C	1	0	0	0	1	0	1	1	0	1	0	1	0	0	0	1	1	1	0	0	0	0	0	0	9	JAIZTP000000000
80	Shandong0FarmP	NT	E	ST770	weak	TE,CIP,CTX,FFC,C	1	0	0	1	1	0	1	1	0	0	0	1	0	0	1	1	1	1	0	0	1	0	0	0	11	JAIZTO000000000
35	Shandong0FarmQ	O11	E	–	weak	TE,CIP,LEV	1	0	0	0	1	0	1	1	1	1	0	1	0	0	1	1	1	1	0	0	0	0	0	0	11
81	Shandong0FarmQ	O11	E	ST457	Moderate	TE,CIP,LEV	1	0	0	0	1	0	1	1	0	1	0	1	0	0	1	1	1	1	0	0	0	0	0	0	10	JAIZTN000000000
11	Shandong0FarmR	O177	A	ST2973	Moderate	TE,CIP,CTX,FFC,C	1	0	0	0	1	0	1	1	0	0	0	0	0	0	0	1	1	0	0	0	0	0	0	0	6	JAIZTM000000000
89	Shandong0FarmS	O8	B1	–	weak	TE,CIP,CTX,FFC,C	1	0	0	0	0	0	1	1	1	1	0	1	0	0	1	1	1	1	0	0	0	0	0	0	10	JAIZTL000000000
24	Shandong0FarmS	O25	E	ST1485	weak	TE,CIP,LEV,SPE,CT,CN,FFC,C	1	0	0	1	1	0	1	1	1	1	0	1	0	0	1	1	1	0	0	0	0	0	0	0	11	JAIZZB000000000
90	Shandong0FarmS	O8	NT	–	weak	TE,CIP,CTX,FFC,C	1	0	0	0	1	0	1	1	0	1	0	1	1	0	1	1	1	1	0	0	0	0	0	0	11
91	Shandong0FarmS	O25	Clade I	ST12	weak	TE,CIP,LEV,SPE,CT,CN,FFC,C	1	0	0	0	1	0	1	1	0	0	0	1	1	0	1	1	0	1	0	0	0	0	0	0	9	JAIZTK000000000
22	Shandong0FarmT	O25	E	ST1485	weak	TE,CIP,LEV,SPE,CT,CN,FFC,C	1	0	0	1	1	0	1	1	1	1	0	1	0	0	1	1	1	1	0	0	0	0	0	0	12	JAIZTJ000000000
92	Shandong0FarmT	O25	E	ST1485	weak	TE,CIP,LEV,SPE,CT,CN,FFC,C	1	0	0	1	1	0	1	1	1	1	0	1	0	0	1	1	1	1	0	0	0	0	0	0	12	JAIZTI000000000
36	Hebei0FarmU	O11	NT	–	weak	TE,CIP,LEV,FFC,C	1	0	0	0	1	0	0	0	0	0	0	0	0	0	1	1	0	1	0	0	0	0	0	0	5
18	Hebei0FarmU	O78	A	ST4720	weak	TE,CIP,LEV,FFC,C	1	0	0	0	1	0	1	1	1	1	0	1	0	0	1	1	1	0	0	0	0	0	0	0	10	JAIZTH000000000
2	Hebei0FarmU	O9	A	–	weak	TE	1	0	0	0	1	0	1	1	1	0	0	1	0	0	1	1	1	1	0	0	0	0	0	0	10
21	Hebei0FarmU	O9	A	ST345	weak	TE	1	0	0	0	1	0	1	1	1	0	0	1	0	0	1	1	1	0	0	0	0	0	0	0	9	JAIZTG000000000
20	Hebei0FarmU	NT	A	ST6831	weak	TE	1	0	0	1	1	0	1	1	0	0	0	1	0	0	1	1	0	1	0	0	0	0	0	0	9	JAIZTF000000000
5	Hebei0FarmU	O11	F	ST457	weak	TE,CIP,C	1	0	0	0	1	0	1	1	1	1	0	1	0	0	1	1	1	1	0	0	0	0	0	0	11	JAIZTE000000000
